# Supplementary material for: The TGF-β/HDAC7 axis suppresses TCA cycle metabolism in renal cancer
Source: JCI Insight. 2021 Nov 22;6(22):e148438. doi: 10.1172/jci.insight.148438 (PMC8663777; doi:10.1172/jci.insight.148438)
Supplement: Supplemental table 1 [file jciinsight-6-148438-s169.xlsx]

## Sheet: Sheet1
Supplemental Table 1. Positive correlation between PPARGC1A and several TCA cycle enzyme genes
Gene Symbol	Description	Pearson corr.coefficient
ACO2	Aconitase 2	0.693
SUCLG1	Succinate-CoA Ligase GDP/ADP Forming Subunit Alpha	0.662
SDHA	Succinate Dehydrogenase Complex Flavoprotein Subunit A	0.656
PCK2	Phosphoenolpyruvate Carboxykinase 2, Mitochondrial	0.598
OGDHL	Oxoglutarate Dehydrogenase Like	0.582
SDHB	Succinate Dehydrogenase Complex Iron Sulfur Subunit B	0.568
SUCLA2	Succinate-CoA Ligase ADP-Forming Subunit Beta	0.556
DLAT	Dihydrolipoamide S-Acetyltransferase	0.556
PCK1	Phosphoenolypryvate Carboxykianse 1	0.531
