# Supplementary material for: The TGF-β/HDAC7 axis suppresses TCA cycle metabolism in renal cancer
Source: JCI Insight. 2021 Nov 22;6(22):e148438. doi: 10.1172/jci.insight.148438 (PMC8663777; doi:10.1172/jci.insight.148438)
Supplement: Supplemental table 2 [file jciinsight-6-148438-s170.xlsx]

## Sheet: Sheet1
Supplemental Table 2. TGIF2 anti-correlated genes. TCGA data were analyzed using the GRACE tool and assessed for TGIF2 anti-correlated gene sets with KEGG pathway analysis.
Rank	Gene set	P-value	Adjusted P-Value
1	Citrate cycle TCA cycle	3.22e-08	5.32e-06
2	Oxidative phosphorylation	5.72e-08	5.32e-06
3	Fatty acid metabolism	2.64e-07	1.66e-05
4	Propanoate metabolism	1.76e-06	8.18e-05
5	Parkinson’s disease	8.23e-06	0.000277
6	BCAA degradation	8.93e-06	0.000277
