# Supplementary material for: The TGF-β/HDAC7 axis suppresses TCA cycle metabolism in renal cancer
Source: JCI Insight. 2021 Nov 22;6(22):e148438. doi: 10.1172/jci.insight.148438 (PMC8663777; doi:10.1172/jci.insight.148438)
Supplement: Supplemental table 3 [file jciinsight-6-148438-s171.xlsx]

## Sheet: Sheet1
Supplemental Table 3. HDAC anti-correlated genes. TCGA data were analyzed using the GRACE tool and assessed for HDAC anti-correlated gene sets with KEGG pathway analysis.
Pathways	HDAC1	HDAC2	HDAC3	HDAC4	HDAC5	HDAC6	HDAC7
1	FA metabolism	ABC transporters	Tight junction	Oxidative phosphorylation	Proteasome	Oocyte meiosis	Citrate cycle TCA cycle
2	BCAA degradation		adherens junction	Huntington's disease	Glutathione metabolism	Long term potentiation	Parkinson's disease
3	PPAR signaling		Focal adhesion	Parkinson's disease	Vibrio cholerae infection	VEGF signaling pathway	Oxidative phosphorylation
6	Oxidative phosphorylation
7	Citrate cycle TCA cycle
