# Supplementary material for: The TGF-β/HDAC7 axis suppresses TCA cycle metabolism in renal cancer
Source: JCI Insight. 2021 Nov 22;6(22):e148438. doi: 10.1172/jci.insight.148438 (PMC8663777; doi:10.1172/jci.insight.148438)
Supplement: Supplemental table 4 [file jciinsight-6-148438-s172.xlsx]

## Sheet: Sheet1
Supplemental Table 4A. Pre-designed Taqman primers used for RT-qPCR
NAME	ASSAY ID
PPARGC1A	Hs00173304_m1
ACO2	Hs00426616_g1
OGDH	HS01081865_m1
SUCLG1	Hs00388749_m1
MDH2	Hs00938918_m1
FH	Hs00264683_m1
SUCLG2	Hs00896917_g1
SDHC	Hs00818427_m1
TGIF2	Hs00904994_g1
HDAC1	Hs02621185_s1
HDAC7	Hs00248789_m1
RPLPO	Hs 99999902_ m1
TBP	Hs00427620_m1
Supplemental Table 4B. Primers used for CHIP-qPCR
NAME	PRIMER SEQUENCES
SUCLG-154F	5’-TGTTAATCAAACCCACATTTCTAGG-3’
SUCLG-154R	5’-AGGGTGGCCACAGCAGTC-3’
SUCLG(-274F)	5’-ATGGGCCTGGGATACAAAGT-3’
SUCLG(-274R)	5’-GGCATTGTGGGCAATGTAGT-3’
SUCLG1(-341F)	5’-AGTTCTGGCACTGCTCTTCG-3’
SUCLG1(-341R)	5’-GTGGGCAATGTAGTCTGACG-3’
SUCLG1 (-581F)	5’-CAGGGAATAAACACTCATGCAC-3’
SUCLG1 (-581R)	5’-GAATTCGAACTGGCACTGGT-3’
