# Supplementary material for: The TGF-β/HDAC7 axis suppresses TCA cycle metabolism in renal cancer
Source: JCI Insight. 2021 Nov 22;6(22):e148438. doi: 10.1172/jci.insight.148438 (PMC8663777; doi:10.1172/jci.insight.148438)
Supplement: Supplemental table 5 [file jciinsight-6-148438-s173.xlsx]

## Sheet: Sheet1
Supplemental Table 5A. Primers used for mitochondrial content
NAME	SEQUENCE (5'-3')
D-Loop-F	GATTTGGGTACCACCCAAGTATTG
D-Loop-R	GTACAATATTCATGGTGGCTGGCA
MT-CO2-F	CCTGCGACTCCTTGACGTTG
MT-CO2-R	AGCGGTGAAAGTGGTTTGGTT
Beta-actin(DNA)-F	TCACCCACACTGTGCCCATCTACGA
Beta-actin(DNA)-R	CAGCGGAACCGCTCATTGCCAATGG
Supplemental Table 5B. List of antibodies used in this study
ANTIBODIES	SPECIES	REFERENCE NUMBER
PGC-1α	Rabbit polyclonal	NBP1-04676S (Novus Biological)
ACO2	Rabbit polyclonal	6922S (Cell Signaling)
SUCLG1	Rabbit polyclonal	5557S (Cell Signaling)
FH	Mouse monoclonal	sc-100743 (Santa Cruz)
SUCLG2	Rabbit polyclonal	NBP1-32521 (Novus Biologicals)
OGDH	Rabbit polyclonal	26865S (Cell Signaling)
MDH2	Rabbit polyclonal	ab96193 (Abcam)
COL1A1	Sheep polyclonal	AF6220 (Novus Biological)
COL6A2	Rabbit polyclonal	14853-1-AP (Proteintech)
HDAC1	Mouse monoclonal	sc-81598x (Santa Cruz)
HDAC7	Mouse monoclonal	sc-74563x (Santa Cruz)
SMAD2	Rabbit polyclonal	5339T (Cell Signaling)
SMAD4	Rabbit polyclonal	38454T (Cell Signaling)
c-Myc	Mouse monoclonal	M4439 (Simgaaldrich)
β-Actin	Mouse monoclonal	Ab8226 (Abcam)
Lamin B1	Mouse monoclonal	66095 (Proteintech)
Tubulin	Mouse monoclonal	T5168 (Sigma Aldrich)
Lamin A/C	Mouse monoclonal	Sc-7292 (Santa Cruz)
Rabbit IgG	Rabbit polyclonal	12-370 (Millipore)
Mouse IgG	Mouse monoclonal	12-371 (Millipore)
